# Supplementary material for: The Effect of Mindfulness Intervention on the Psychological Skills and Shooting Performances in Male Collegiate Basketball Athletes in Macau: A Quasi-Experimental Study
Source: Int J Environ Res Public Health. 2023 Jan 28;20(3):2339. doi: 10.3390/ijerph20032339 (PMC9916241; doi:10.3390/ijerph20032339)
Supplement: Supplementary file 1 [file ijerph-20-02339-s001.zip]

Archive with 1 entries (1 files):
- ijerph-2093027-supplementary.pdf
